# Supplementary material for: One-Step Preparation of Both Micron and Nanoparticles
Source: Polymers (Basel). 2024 Nov 7;16(22):3120. doi: 10.3390/polym16223120 (PMC11597913; doi:10.3390/polym16223120)
Supplement: Supplementary file 1 [file polymers-16-03120-s001.zip]

Archive with 1 entries (1 files):
- polymers-3239424-supplementary.pdf
